# Supplementary material for: Effectiveness of “Hand Hygiene Fun Month” for Kindergarten Children: A Pilot Quasi-Experimental Study
Source: Int J Environ Res Public Health. 2020 Oct 4;17(19):7264. doi: 10.3390/ijerph17197264 (PMC7579510; doi:10.3390/ijerph17197264)
Supplement: Supplementary file 1 [file ijerph-17-07264-s001.zip]

Archive with 2 entries (2 files):
- suppl_1_questionnaire.pdf
- suppl_2_report.pdf
